# Supplementary material for: Natural variations in the promoter of OsSWEET13 and OsSWEET14 expand the range of resistance against Xanthomonas oryzae pv. oryzae
Source: PLoS One. 2018 Sep 13;13(9):e0203711. doi: 10.1371/journal.pone.0203711 (PMC6136755; doi:10.1371/journal.pone.0203711)
Supplement: S1 Table — (XLSX) [file pone.0203711.s001.xlsx]

## Sheet: S1_Table
Sr.#	Accessions	IRIS ID	Box code	Subpopulation								SNPs/InDels in EBE of OsSWEET13 targeted by PthXo2																							SNPs/InDels in EBE of OsSWEET14 targeted by PthXo3 and AvrXa7
					17305358	17305357	17305356	17305355	17305354	17305353	17305352	17305351	17305350	17305349	17305348	17305347	17305346	17305345	17305344	17305343	17305342	17305341	17305340	17305339	17305338	18174508	18174507	18174506	18174505	18174504	18174503	18174502	18174501	18174500	18174499	18174498	18174497	18174496	18174495	18174494	18174493	18174492	18174491	18174490	18174489	18174488	18174487	18174486	18174485
	NIPPONBARE ALLELES				A	T	A	A	A	G	C	A	C	C	A	C	A	A	C	T	C	C	C	T	T	A	T	A	A	A	C	C	C	C	C	T	C	C	A	A	C	C	A	G	G	T	G	C	T
1	LAOGUANGTOU 83	B070	B070	Japx	A	T	A	A	A	G	C	A	C	C	A	C	A	A	C	T	C	C	C	T	T	A	T	A	A	A	C	C	C	C	C	T	C	C	A	A	C	C	A	G	G	T	G	C	T
2	NERICA 1	CX371	CX371	Trop	A	T	A	A	A	G	C	A	C	C	A	C	A	A	C	A	C	C	C	T	T	A	T	A	A	A	C	C	C	C	C	T	C	A	-	-	-	-	-	-	-	-	-	-	-
3	GARURA::IRGC 64111-1	IRIS 313-10007	AF82	Indx	A	T	A	A	A	G	C	A	C	C	A	C	A	A	C	A	C	C	C	T	T	A	T	A	A	A	C	C	C	C	C	T	C	C	A	A	C	C	A	G	G	T	G	C	T
4	SHINA MOCHI::IRGC 74523-1	IRIS 313-10076	AK30	Trop	A	T	A	A	A	G	C	A	C	C	A	C	A	A	C	T	C	C	C	T	T	A	T	A	A	A	C	C	C	C	C	T	C	C	A	A	C	C	A	G	G	T	G	C	T
5	JOKJEBICHAL::IRGC 77663-1	IRIS 313-10096	AK37	Japx	A	T	A	A	A	G	C	A	C	C	A	C	A	A	C	T	C	C	C	T	T	A	T	A	A	A	C	C	C	C	C	T	C	C	A	A	C	C	A	G	G	T	G	C	T
6	LU TAO 2::IRGC 1175-1	IRIS 313-10453	AX27	Japx	A	T	A	A	A	G	C	A	C	C	A	C	A	A	C	T	C	C	C	T	T	A	T	A	A	A	C	C	C	C	C	T	C	C	A	A	C	C	A	G	G	T	G	C	T
7	PADI PULOT MELAYANG::IRGC 14391-2	IRIS 313-10705	AZ92	Indx	A	T	A	A	A	G	C	A	C	C	A	C	A	A	C/T	T	C	C	C	T	T	A	T	A	A	A	C	C	C	C	C	T	C	C	A	A	C	C	A	G	G	T	G	C/T	T
8	KHAMA 1183::IRGC 37685-2	IRIS 313-11216	BF44	Aus	A	T	A	A	-	-	C	A	C	C	A	C	A	A	C	T	C	C	C	T	T	A	T	A	A	A	C	C	C	C	G	T	C	C	A	A	C	C	A	G	G	T	G	C	T
9	MARANHAO BRANCO::IRGC 50503-1	IRIS 313-11428	AN9	Trop	A	T	A	A	A	G	C	A	C	C	A	C	A	A	C	A	C	C	C	T	T	A	T	A	A	A	C	C	C	C	C	T	C	C	A	A	C	C	A	G	G	T	G	C/T	T
10	NALA::IRGC 51247-1	IRIS 313-11441	AN22	Trop	A	T	A	A	A	G	C	A	C	C	A	C	A	A	C	A	C	C	C	T	T	A	T	A	A	A	C	C	C	C	C	T	C	C	A	A	C	C	A	G	G	T	G	T	T
11	CARAWI::IRGC 52887-1	IRIS 313-11464	AN45	Trop	A	T	A	A	A	G	C	A	C	C	A	C	A	A	C	A	C	C	C	T	T	A	T	A	A	A	C	C	C	C	C	T	C	C	A	A	C	C	A	G	G	T	G	T	T
12	EJALI::IRGC 53500-1	IRIS 313-11484	AN65	Aus	A	T	A	A	-	-	C	A	C	C	A	C	A	A	C	T	C	C	C	T	T	A	T	A	A	A	C	C	C	C	G	T	C	C	A	A	C	C	A	G	G	T	G	C	T
13	ANENOE::IRGC 54140-1	IRIS 313-11495	AN76	Trop	A	T	A	A	A	G	C	A	C	C	A	C	A	A	C	A	C	C	C	T	T	A	T	A	A	A	C	C	C	C	C	T	C	C	A	A	C	C	A	G	G	T	G	T	T
14	WAGASAN (RED)::IRGC 55404-1	IRIS 313-11511	AN92	Trop	A	T	A	A	A	G	C	A	C	C	A	C	A	A	C	A	C	C	C	T	T	A	T	A	A	A	C	C	C	C	C	T	C	C	A	A	C	C	A	G	G	T	G	T	T
15	TAN NONG::IRGC 56126-1	IRIS 313-11521	AO9	Indx	A	T	A	A	A	G	C	A	C	C	A	C	A	A	C	A	C	C	C	T	T	A	T	A	A	A	C	C	C	C	C	T	C	C	A	A	C	C	A	G	G	T	G	C	T
16	GOLO::IRGC 56856-1	IRIS 313-11527	AO15	Trop	A	T	A	A	A	G	C	A	C	C	A	C	A	A	C	A	C	C	C	T	T	A	T	A	A	A	C	C	C	C	C	T	C	C	A	A	C	C	A	G	G	T	G	T	T
17	DAYRON MARANGRAS::IRGC 75209-1	IRIS 313-11928	AS44	Trop	A	T	A	A	A	G	C	A	C	C	A	C	A	A	C	A	C	C	C	T	T	A	T	A	A	A	C	C	C	C	C	T	C	C	A	A	C	C	A	G	G	T	G	T	T
18	P T Q QINDONAAL::IRGC 80410-1	IRIS 313-12031	AT53	Trop	A	T	A	A	A	G	C	A	C	C	A	C	A	A	C	A	C	C	C	T	T	A	T	A	A	A	C	C	C	C	C	T	C	C	A	A	C	C	A	G	G	T	G	T	T
19	TINOLDO MARANGRAS::IRGC 81758-1	IRIS 313-12051	AT72	trop	A	T	A	A	A	G	C	A	C	C	A	C	A	A	C	A	C	C	C	T	T	A	T	A	A	A	C	C	C	C	C	T	C	C	A	A	C	C	A	G	G	T	G	T	T
20	MALAGKIT (ITIM)::IRGC 96124-1	IRIS 313-12272	AW14	Trop	A	T	A	A	A	G	C	A	C	C	A	C	A	A	C	A	C	C	C	T	T	A	T	A	A	A	C	C	C	C	C	T	C	C	A	A	C	C	A	G	G	T	G	T	T
21	WAB 56-125::IRTP 19771-G1	IRIS 313-15905	AB10	Trop	A	T	A	A	A	G	C	A	C	C	A	C	A	A	C	A	C	C	C	T	T	A	T	A	A	A	C	C	C	C	C	T	C	C	A	A	C	C	A	G	G	T	G	T	T
22	CT 13582-15-5-M::C1	IRIS 313-7868	AM65	Trop	A	T	A	A	A	G	C	A	C	C	A	C	A	A	C	A	C	C	C	T	T	A	T	A	A	A	C	C	C	C	C	T	C	C	A	A	C	C	A	G	G	T	G	C/T	T
23	IR 71525-19-1-1::C1	IRIS 313-7909	AM66	Trop	A	T	A	A	A	G	C	A	C	C	A	C	A	A	C	A	C	C	C	T	T	A	T	A	A	A	C	C	C	C	C	T	C	C	A	A	C	C	A	G	G	T	G	T	T
24	IRAT 112::C1	IRIS 313-7914	AM51	Trop	A	T	A	A	A	G	C	A	C	C	A	C	A	A	C	A	C	C	C	T	T	A	T	A	A	A	C	C	C	C	C	T	C	C	A	A	C	C	A	G	G	T	G	T	T
25	IR 71524-44-1-1::C1	IRIS 313-8010	AM63	Trop	A	T	A	A	A	G	C	A	C	C	A	C	A	A	C	A	C	C	C	T	T	A	T	A	A	A	C	C	C	C	C	T	C	C	A	A	C	C	A	G	G	T	G	T	T
26	DORELLA::GERVEX 100-C1	IRIS 313-8037	AL81	japx	A	T	A	A	A	G	C	A	C	C	A	C	A	A	C	A	C	C	C	T	T	A	T	A	A	A	C	C	C	C	C	T	C	C	A	A	C	C	A	G	G	T	G	T	T
27	BLICCA::IRGC 47151-1	IRIS 313-8356	AC65	Trop	A	T	A	A	A	G	C	A	C	C	A	C	A	A	C	A	C	C	C	T	T	A	T	A	A	A	C	C	C	C	C	T	C	C	A	A	C	C	A	G	G	T	G	T	T
28	BOCAO::IRGC 50384-1	IRIS 313-8431	AK73	Trop	A	T	A	A	A	G	C	A	C	C	A	C	A	A	C	A	C	C	C	T	T	A	T	A	A	A	C	C	C	C	C	T	C	C	A	A	C	C	A	G	G	T	G	T	T
29	TRES MESES::IRGC 6464-1	IRIS 313-8694	AK56	Trop	A	T	A	A	A	G	C	A	C	C	A	C	A	A	C	A	C	C	C	T	T	A	T	A	A	A	C	C	C	C	C	T	C	C	A	A	C	C	A	G	G	T	G	T	T
30	BAZAIL::IRGC 27526-1	IRIS 313-8717	AD68	Indx	A	T	A	A	A	G	C	A	C	C	A	C	A	A	C	A	C	C	C	T	T	A	T	A	A	A	C	C	C	C	C	T	C	C	A	A	C	C	A	G	G	T	G	C	T
31	PAGAIYAHAN	IRIS 313-8880	AD87	Indx	A	T	A	A	A	G	C	A	C	C	A	-	-	A	C	T	C	C	C	T	T	A	T	A	A	A	C	C	C	C	C	T	C	C	A	A	C	C	A	G	G	T	G	T	T
32	NABESHI	IRIS 313-8927	AB54	Subtrop	A	T	A	A	A	G	C	A	C	C	A	C	A	A	C	T	C	C	C	T	T	A	T	A	A	A	C	C	C	C	C	T	C	C	A	A	C	C	A	G	G	T	G	T	T
33	ARC 18061::IRGC 47650-1	IRIS 313-8935	AE08	indx	A/T	T	A	A	A	G	C	A	C	C	A	C	A	A	C	T	C	C	C	T	T	A	T	A	A	A	C	C	C	C	C	T	C	C	A	A	C	C	A	G	G	T	G	C	T
34	AUS 177::IRGC 29009-1	IRIS 313-9066	AE33	ind1B	T	T	A	A	A	G	C	A	C	C	A	C	A	A	C	T	C	C	C	T	T	A	T	A	A	A	C	C	C	C	C	T	C	C	A	A	C	C	A	G	G	T	G	C	T
35	AGUYOD::IRGC 67423-1	IRIS 313-9423	AK08	Trop	A	T	A	A	A	G	C	A	C	C	A	C	A	A	C	A	C	C	C	T	T	A	T	A	A	A	C	C	C	C	C	T	C	C	A	A	C	C	A	G	G	T	G	T	T
36	LIMBAYAN::IRGC 71556-1	IRIS 313-9558	AC22	Trop	A	T	A	A	A	G	C	A	C	C	A	C	A	A	C	A	C	C	C	T	T	A	T	A	A	A	C	C	C	C	C	T	C	C	A	A	C	C	A	G	G	T	G	T	T
37	ARC 10594::IRGC 12524-1	IRIS 313-9609	AF33	Indx	A	T	A	A	A	G	C	A	C	C	A	C	A	A	C	A	C	C	C	T	T	A	T	A	A	A	C	C	C	C	C	T	C	C	A	A	C	C	A	G	G	T	G	C	T
38	EGYPTIAN::IRGC 3217-1	IRIS 313-9774	AJ25	Japx	A	T	A	A	A	G	C	A	C	C	A	C	A	A	C	A	C	C	C	T	T	A	T	A	A	A	C	C	C	C	C	T	C	C	A	A	C	C	A	G	G	T	G	C/T	T
39	HD 10::IRGC 6638-1	IRIS 313-9795	AF58	ind2	A	T	A	A	A	G	C	A	C	C	A	-	-	A	G	T	C	C	C	T	T	A	T	A	A	A	C	C	C	C	C	T	C	C	A	A	C	C	A	G	G	T	G	C	T
40	BHOJON KOLPO::IRGC 31727-1	IRIS 313-9067	AE34	ind2	A	T	A	A	A	G	C	A	C	C	A	C	A	A	C	A	C	C	C	T	T	A	T	A	A	A	C	C	C	C	C	T	C	C	A	A	C	C	A	G	G	T	G	T	T
41	ARC 12726::IRGC 22288-2	IRIS 313-10888	BB88	Subtrop	A	T	A	A	A	G	C	A	C	C	A	C	A	A	C	A	C	C	C	T	T	A	T	A	A	A	C	C	C	C		T	C	C	A	A	C	C	A	G	G	T	G	C	T
Position of each SNP is given in the row above each SNP column
